# Supplementary material for: Effects of Drying Methods on Serum Protein Powder Properties
Source: Foods. 2022 Jul 6;11(14):1996. doi: 10.3390/foods11141996 (PMC9317665; doi:10.3390/foods11141996)
Supplement: Supplementary file 1 [file foods-11-01996-s001.zip]

Archive with 1 entries (1 files):
- foods-1795000-supplementary.pdf
